# Supplementary material for: A Randomized, Double-Blind, Active Control, Multicenter, Phase 3 Study to Evaluate the Efficacy and Safety of Liztox® versus Botox® in Post-Stroke Upper Limb Spasticity
Source: Toxins (Basel). 2023 Dec 12;15(12):697. doi: 10.3390/toxins15120697 (PMC10748261; doi:10.3390/toxins15120697)
Supplement: Supplementary file 1 [file toxins-15-00697-s001.zip]

Archive with 1 entries (1 files):
- toxins-2732570-supplementary.pdf
